# Supplementary material for: Taxonomic reassessment of Hydralmosaurus as Styxosaurus: new insights on the elasmosaurid neck evolution throughout the Cretaceous
Source: PeerJ. 2016 Mar 15;4:e1777. doi: 10.7717/peerj.1777 (PMC4806632; doi:10.7717/peerj.1777)
Supplement: Supplemental Information 1 — This data matrix was used for all the phylogenetic analyses performed on the Supplementary Data. [file peerj-04-1777-s001.nex]

#NEXUS
begin data;
dimensions ntax=106 nchar=270;
format missing=?;
matrix
Yunguisaurus_liae	00010 00??1 00000 00??0 01001 0?000 01001 0?000 ?0001 10??2 00??0 0???? ?0102 0???? ????? ????? ?02?1 0???? ???0? 0?001 0020? ??100 11001 100?1 001?1 ????1 3??0? ????? 1???? ????? ?4100 0??00 ?0000 00?00 1??0? ?0121 0?0?0 0{2,_3}??0 ????? ?0?00 0?200 ????? ????? ??0?0 01220 11?00 00002 000?? 11000 ?000? 0?000 00001 00001 00000
Pistosaurus_postcranium	????? ????? ????? ????? ????? ????? ????? ????? ????? ????? ????? ????? ????? ????? ????? ????? ????? ????? ????? ????? ????? ????? ????? ????? ????? ????? ????? ????? ????? ????? ??200 11100 00000 00001 10100 10110 0010? ???10 1110? 00?00 1?202 100?? 0??00 1???? 01222 10??? 1???? ??01? 1?000 00000 ???0? ??0?1 0???? ????0
Pistosaurus_skull	01010 0?001 00000 00??0 01001 00000 0?100 00001 00000 10012 00?00 0???? 0010? 0???? ????? ????? ?02?? 00000 ??000 0?001 0020? ???20 ????? ????? ????? ????? {1,_2}0100 ??00? ????? ????? ????? ????? ????? ????? ????? ????? ????? ????? ????? ????? ????? ????? ????? ????? ????? ????? ????? ????? ????? ????? ????? ????? ????? ?????
Augustasaurus_hagdorni	01010 0?001 0?000 00??0 01001 00000 00000 00001 00?00 10012 10100 0010? ????? 0???0 ?0000 ????? ?02?? 000?0 11000 0?001 0000? ???0? 1100? 10??1 001?? 1???0 10100 02100 ???00 ??21? ?41?0 1??00 00002 00?0? 10000 011?? 0000? ????? ????? 00?00 0?102 ?0200 00?0? ????? ????? ????? ?000? ?00?? ?1000 00000 ???0? 100?1 000?? ?0?00
Bobosaurus_forojuliensis	????? ????? ????? ?0??? ????? ????? ????? ????? ????? ????? ????? ????? ????? ????? ????? ????? ????? ????? ????? ????? ????? ????? ????? ????? ????? ????? ????? 02?0? 00?00 ??01? 21000 00??1 10?12 ?000? 00??0 01221 100?1 0{2,_3}1?? ????? ????? ????? ????? ????? ????? 01220 10?00 1???? ??0?? ?1?00 0???? ????0 ???0? 0??0? ?????
Macroplata_tenuiceps	11010 01??1 0?101 01110 {0,_2}?001 ??100 1010? 0???? ???00 10??? ?0??? ????? ?0101 00?01 2?100 ??01? 10021 1???? ????? ??100 ??00? ????? 1111? ?0??2 1???1 1??00 20100 11100 00100 ??210 22000 1???1 10?12 0100? ?30?0 01?11 10000 0?011 0000? 20110 ?1??? ?0000 000?0 01?00 01?20 12?00 2???? ?0?10 1?0?0 ?0?0? 110?1 ???01 0??01 ?????
Anningasaura_lymense	11100 0?012 0?00? ?1000 0100? 00100 00100 000?1 00000 10112 00100 0?10? 0?102 0?011 01110 10010 ?0021 1?100 00000 11?00 ?000? 111?? 1110? 100?1 010?1 10??0 00100 11000 ?0?00 ??0?0 ??100 10??3 ?0?12 0100? 031?1 ????? ????? ????? ????? ????? ????? ????? ????? ????? ????? ????? ????? ????? ????? ????? ????? ????? ????? ?????
Stratesaurus_taylori	00100 0?010 01001 00??0 11001 00000 10?0? 00001 00000 10001 00100 00101 01101 01200 20000 10?00 10221 1???0 10000 10110 ?0000 00?2? 111?1 10001 10001 ?0?00 10000 11000 ?0?00 ??200 1?100 10011 10012 01000 03101 ??1?? ??00? 0???? ????? ???1? ????? ????? ????? ????? 01022 111?? ????? ????? ????? ????? ????1 ???01 0??01 0??10
Avalonnectes_arturi	????? ????? 01??1 0???? ????1 0???? ?01?? 00001 00000 10011 00100 00101 0???? ????? ????? ????? 1???? ??0?? ????? ????? ????? ????? ????? ????? ????? ????? ????? ????? {1,_2}???? ????? ?2100 ?0021 1001? ?100? 01100 01101 10120 0?011 0?00? ???1? 01201 ????? ????? ????? 0102? 110?? 1???? ????? 11020 ?000? 11011 0?101 00001 0?100
Eurycleidus_arcuatus	????? ????? ????? ????? ????? ????? ????? ????? ????? ????? ????? ????? ????? ????? ????? ????? ????? ????? ????? ????? ????? ????? ?111? ????? ????1 ????? ????0 1110? ????? ????? ??100 10021 10002 01000 01010 0?1?1 101?? ??011 0100? 20110 11200 10201 00010 0?100 01020 11000 1???? ??010 1?021 10010 110?? ??1?1 0???? ????0
Meyerasaurus_victor	10?00 ?0?21 ??00? ?11?? 0100? ?0000 ???0? ????? ????? ????? ??10? 0??01 01??{0,_1} 0???? ????0 ????? ?022? 0?1?0 10101 11122 ?1100 0101? 01111 00?02 11021 1???0 1?100 1010? 0???0 ???1? 120?0 1???? ?00?2 0???? 0???0 01121 10120 02?11 0?0?0 111?0 ?1??? ?0201 000?0 00100 01020 11?00 11002 100?? 12020 ?0002 1??11 01101 00011 01100
Maresaurus_coccai	11010 0?122 0?1?? ?1120 {0,_2}1001 ?0?00 ????? ????? ???00 00112 0?10? ??10? 0110? 0???? ?0??? ????? ?0??1 1?000 10101 0?122 ?1000 ???20 0111? 00??2 100?1 1???0 1?1?0 11100 ????0 ????? ??000 1???2 ?0?{0,_1}? ?1??? 030?? ????? ????? ????? ????? ????? ????? ????? ????? ????? ????? ????? ????? ????? ????? ????? ????? ????? ????? ?????
Borealonectes_russelli	11010 ?1?21 0?102 01110 0?00{1,_2} 0?000 0??01 0?001 00100 00?{0,_1}? ?1?00 0??0? 0???2 0???1 2000? ????? ?022? 1?0?? ????? 0??2? ??201 ????? 111?? 00??? 1?0?1 10??0 {1,_2}?1?0 1?10? 00100 ??21? 12000 1???2 ?0??2 0???? ?30?0 ????? ???1? ????? ????? ????? ????? ????? ????? ????? ????? ????? ?100? ?00?? ???11 01012 ???2? 011?0 001?? ?11?1
Rhomaleosaurus_megacephalus	10010 12122 01121 01000 21001 00100 ?000? 00001 00000 10012 00100 01101 01??? 0?201 ?000? ??0?? 10021 11000 10001 1011? ??00? 00020 01111 ?0??2 0?0?1 1??0? ?0000 1020? 0???0 ???10 12000 1???1 100?2 01??? ?10?0 0111? 10120 01??2 0?0?0 ????? ????? 1???? ????? ????? 01022 110?? ????? ?00?? 1?020 1001? 110?1 ??101 0??0? ????0
Archaeonectrus_rostratus	10020 02??? 0?102 ?1111 ??00? ????? ???0? 000?1 00000 10012 01100 0?1?? 01??? ????? ????? ????? ????? ????? ????? ????? ????? ????? ?11?? 1???? 1???? ????? ????1 1120? 0???? ????? ?2100 10011 10002 01??? 0?11? 01101 10110 010?? ????0 ????? 0?20? 1???? ????? ????? 01?2? 1100? 10001 000?? 1?020 ?00?? 11011 01101 00011 01100
Rhomaleosaurus_cramptoni	10000 02122 0?102 01001 21101 ?0000 1?100 0000? ??000 10012 01100 01111 0?10? 0???1 ?000? ????? ?02?1 110?0 10101 10122 ?1000 00020 0?11? 00??2 100?1 1???0 1?1?0 1020? 00??? ????? ?200? ??121 1000? ?1?0? 01?1? 00021 10?10 0?0?? ??0?? ???1? ????? ????? ???1? ????? 0102? 11000 ?10?? ?00?? 1?021 ?001? 1??11 01101 00?11 ?1?00
Rhomaleosaurus_zetlandicus	11000 ??122 0?102 01001 2110? ?0000 1??00 0???? ???00 1001? 0110? 0?111 0110? ????1 ?0?0? ????? ??221 1??0? 1???? 1?1?2 ??0?? 0??20 01111 00002 10021 10000 ??100 1020? 0???? ????? ?2000 10??1 10?02 0100? 010?0 0??21 10?1? ??012 01000 ????? ????? ????? ????? ????? ????? ????? ?1?0? ?0012 12021 00012 11011 01101 001?? ???0?
Rhomaleosaurus_thorntoni	11??0 ???2? 0?10? ?1021 ?1101 ?00?? ???0? ?0001 000?? ????? ????? ?1??? ????? ????? ????? ????? ????? ?1??0 1??01 ????? ????? ???20 0111? ?10?1 1???1 1000? 11100 10100 0???? ????? ??000 1???1 10?00 0100? ?10?? 01?21 101?0 0?011 0100? ?0110 01202 10?0? 00010 0?100 01220 11000 1???? ??011 1?021 00002 110?? ????? ????? ?????
Thalassiodracon_hawkinsii	00100 00111 01001 11120 ??0?1 000?? ?0000 000?1 00200 00001 01100 00101 10101 01000 20000 11000 10101 1?000 11001 ??100 ?000? ???0? 11101 10001 0000? 1200? 00100 11100 10000 ??210 13100 10011 10012 01000 02100 01110 10000 01011 00000 20110 11001 ?0000 00010 00?00 01020 11100 10002 00000 11010 00000 10?11 00101 00001 01100
Hauffiosaurus_longirostris	00?20 ??0?1 ??121 11120 ??00? ??2?? ????? ????? ????? ???02 ????? ????? ?0100 1??0? ??1?0 ????? 1110? ????? ????? ??110 ?0??0 ????? 1001? 100?1 100?1 1?002 30100 11200 ????? ????? ????? ????? ????? ????? ????? ????? ????? ????? ????? ????? ????? ????? ????? ????? ????? ????? ????? ????? ????? ????? ????? ????? ????? ?????
Hauffiosaurus_tomistomimus	00020 ?1021 0?1?1 10??0 100?0 ?0210 10010 0???? ???00 ?0001 0100? 0?101 ?0101 1???? ??100 1???? 11101 1?0?0 10001 0?100 ?010? ????? 1000? 100?1 100?1 12002 30100 1120? 1100? ??{0,_2}?1 23100 1?111 10?10 01000 02000 01110 10100 01??1 0???0 ???1? ?1?0? 0???? ????? ???00 ????? ???00 ???0? 10000 12010 00012 1?011 01?1? 0?112 01?00
Hauffiosaurus_zanoni	00?2? ?1??1 ????? ????? ????0 ?0??? ????? ??0?1 0???? ????? ??00? 001?? ?010? ????? ????? ????? 11101 101?0 10001 0?100 ?010? ???20 100?? 100?1 100?? 12002 301{0,_1}0 11200 00?00 ????? ?3100 11?11 10010 0100? 020?0 0???? ????? 0?011 00000 20110 1120? ?0020 000?0 10?00 01020 ?2?00 01001 000?? 11010 ?0012 1??11 01101 00011 01100
Marmornectes_candrewi	0???? ????? ??00? ?0??? ??00? ????? ????? ????? ????? ??0?? ??10? ??0?? ?0??? ????? ????? ????? ????? ????? ????? ????? ????? ????? 10100 110?0 000?1 11000 20102 10200 00000 ??21? 1?000 1???1 20010 0100? 200?1 001?? 1?00? 1?001 0000? ????? 1?0?? 000?0 0???0 0???? 00220 111?? 2000? ?0011 00010 00012 100?1 ??111 0??01 1???1
Peloneustes_philarchus	10020 12021 11002 10??0 10001 00010 1?010 00001 00200 10003 12110 0010? 00101 00001 10000 11?10 10221 11001 10{0,_1}01 0?121 10200 ???21 10110 11000 00011 11000 21100 10200 01000 ??21? 11000 1?121 20011 01000 00011 00120 1100? 1?001 0001? 00?10 11000 01000 00020 10??1 00230 11110 22000 ?01?? 00021 00012 20022 10111 01111 01111
Simolestes_vorax	11010 1???2 1?102 10??0 10001 ??010 ??010 00001 00200 ?0003 111?0 00?0? 00101 00??1 1000? ???1? ??221 110?? ????? 0?121 ?0210 ???21 0111? ?10?0 000?1 11000 ??1?0 1010? 0??00 ???11 11000 11121 ?0?10 00001 20011 0???? 11??? ??0?? ??0?? 20?10 01201 0?02? 000?0 ????0 00230 ??110 2201? ?0101 00021 01012 20011 10111 00111 0????
Pliosaurus_funkei	????? ??0?? ???0? ????? ????? ????? ????? ????? ????? ????? ????? ????? ??0?{1,_2} ????? ????? ????? ????? ????? ????? ????? ????? ????? ????? 01??? ?10?1 ????0 ?1??0 10?11 ????? ????? ??000 1???1 ????0 0???0 ?00?2 ?00?? 1100? ????? ????? ????? ????? ?2000 00020 0???? ????? ????? ???0? ?0?0? ???2? 01012 ???3? 101?0 001?? ?1??1
Pliosaurus_BRSMG_Cc332	11010 1?022 11102 10??0 10011 0?011 1?110 00001 00200 10023 11110 00201 00101 0???1 ????0 1???0 ?0121 11001 ????? ??121 10200 ???1? 101?0 010?2 00??? 13?00 {1,_2}1101 1011? ????? ????? ??000 1???1 ?00?0 0???? ?00?? ?00?? 1100? ????? ????? ????? ????? ????? ????? ????? ????? ????? ????? ????? ????? ????? ????? ????? ????? ?????
Pliosaurus_brachydeirus	11?1? ????2 ??102 ?0??0 1001? ??0?? ????? ????? ???00 ?0??? 1???? ????? ?0101 0???? ????? ????0 ????? ????1 ????? 0?121 10200 ????? 101?? 010?2 000?? 13000 {1,_2}1110 1021? 0???? ????? ??000 1???1 10??1 0???0 ?00?2 010?? 1100? ????? ????? ????? ????? ????? ????? ????? ????? ????? ??0?? ?00?? ??0?? ???1? 1???3 ???1? 0??10 ????1
Gallardosaurus_iturraldei	??0?0 1?022 ?1??2 1???? ????1 0???? ??11? 00001 00200 100?3 1?110 0020? 01101 ????1 ????? ????? ??121 110?? ?0?01 0?121 10300 ???21 1???? ?1??? 0???? ????? ????? ???1? ???00 ??2?1 1?000 11??1 ?0?11 0?0?? 201?? ????? ????? ????? ????? ????? ????? ????? ????? ????? ????? ????? ????? ????? ????? ????? ????? ????? ????? ?????
Liopleurodon_rossicus	11?1? 1???? ??102 10??0 1000? ???1? 1?110 00001 ??200 ?0??3 121?? ????? ????? ????? ????? ????? ????? ????? ????? ????? ????? ????? ?1??? ????? 0???? ????? ??1?0 1011? ????? ????? ????? ????? ????? ????? ????? ????? ????? ????? ????? ???10 00200 ?2??? ?0?2? ????? ????? ????? ????? ????? ????? ????? ????? ????? ????? ?????
Pliosaurus_irgisensis	????? ??0?? ????2 1???? ????? ????? ??11? 00001 00200 ?0?23 1?11? 002?? 0???1 ????1 ????? ????? ????? ????? ????? ????? ????? ????? ????? ????? ????? ????? ????? ????? ????? ????? ??000 ??1?1 ?0?1? ?000? 200?? ????? ????? ????? ????? ????? ????? ????? ????? ????? ????? ????? ??001 ?0??? ??0?? ?10?? 1???3 ???1? 0??11 11100
Pliosaurus_andrewsi	01020 ?2021 ??102 10??0 ??00? ?00?? ????? ????? ???00 ?00?3 {0,_1}211? 0??0? 00??1 0???? ????? ????? 102?1 1?001 10?01 0?121 1020? ???21 111?0 11000 01011 11000 21100 10100 01001 102?? 21000 10121 10010 00000 20011 00120 110?? 1?001 0000? ????? ????? ????? ????? ????? 00230 110?? ?200? ?01?? 02021 01012 20032 10?10 00110 01211
Liopleurodon_ferox	11010 12022 11102 10??0 10001 00010 1?11? 00001 00200 00003 12110 00201 00101 000?1 10000 1??10 10221 11001 10111 0?121 10210 ???21 11110 010?0 010?1 11000 11110 10100 01100 ??011 01000 11121 20010 01010 00011 000?0 110?? ??201 0100? ???1? ?0?00 0???? ?0??0 1???1 ????? ???10 320?? ?010? ??021 01012 ?0?2? 101?0 001?? ?1?11
Kronosaurus_MCZ_1285	??0?0 ?20?2 ????? ?0??? ????? ????? ????? ????? ????? ????? ????? ???01 000?{0,_1} ?0001 1000? 01110 ?111? 0???? ????? ??121 10{2,_3}10 ????? ????? 0???? 001?? ??0?? ????0 1010? 011?0 ??2?? 00000 ?11?3 211?0 ?000? 0001? ?0?20 ?1??0 ??2?1 0000? 00?10 ?0??? ??02? ?0020 ????1 ????? ???10 3???? ????? ????? ????? ????? ????? ????? 1????
Brachauchenius_eulerti	01020 0?021 11002 10??1 10001 0?020 0?111 00001 01200 10023 12100 012?? 00??? ????? ????? ????? ?011? 0?000 11000 10121 10310 10?21 110?0 010?0 001?1 1???0 00000 10100 ????? ????? ????? ????1 ????? ????? ????? ????? ????? ????? ????? ????? ????? ????? ????? ????? ????? ????? ????? ????? ????? ????? ????? ????? ????? ?????
Brachauchenius_lucasi	00020 12021 11002 10??0 10001 00020 0?111 ?0001 01200 10003 12100 012?? 00??? ????? ????? ????? ?011? 0100? 1011? 0??21 00310 ???21 1???0 01?00 001{1,_2}1 1???? ????0 10?0? 0???0 ????? 00000 2???? 211?0 0???? ????? 00??0 01??? ????? ????? ????? ????? ????? ????? ????? ????? ????? ????? ????? ????? ????? ????? ????? ????? 11111
Brachauchenius_MNA_V9433	0102? ????1 ?1002 10??0 10001 0?0?? ????? ?0001 ???00 ?002{2,_3} 1210? 0?20? 0???? 0???? ????? ????? ????? ??00? ???11 0??21 10210 ???21 11000 010?0 001?1 11000 00000 10100 ????? ????? ?0000 211?3 21110 0000? 200?2 ?0??? 01??? ????? ????? ?0?1? ????? ?2220 0002? ????1 1??00 11?10 ????? ????? ????? ????? ????? ????? ????? ?????
QM_F51291	????0 1??2? ????2 10??0 10??? ??021 0?111 0000? ???00 10??? 12??? ????? ????? ????? ????? ????? ????? 0?00? ????? ????? ??{2,_3}?? ????? ????? ????? ????? ????? ????? ??10? ????? ????? ????? ????? ????? ????? ????? ????? ????? ????? ????? ????? ????? ????? ????? ????? ????? ????? ????? ????? ????? ????? ????? ????? ????? ?????
Attenborosaurus_conybeari	00010 010?? ?110? ?112? ??001 0?0?? ???0? ?0001 002?? ????2 ??100 00??? 11??? ????? ????? ????? 1?2?? ????? ????? ????? ????? ????? 0110? ?0??? 0???? ????? 10100 ???0? 2???? ????? ?310? ?0111 10??? ?1??? 0{0,_3}00? ?1110 1100? 0???1 ???1? 20?10 ?1??? ?0220 000?0 00?31 0?02? ?1?00 10001 000?? 1??10 ?00?? ???1? 001?1 00??? 01101
Plesiosaurus_dolichodeirus	00110 0?011 0?001 00??0 01001 0?000 01001 00001 00?00 10001 00100 00101 0110{0,_1} 010?0 2000? 1111? 10?01 100?0 10001 10100 ?000? 1110? 0100? 100?1 000?? ????? 10000 1110? 2???0 ????0 14100 10121 {0,_1}0010 01010 03{0,_1}00 01111 11000 01000 010{0,_1}? 21110 11001 10000 000?0 00?00 00020 12100 10002 0000? 11020 10000 20011 0{0,_1}101 0000? 01000
Eopleiosaurus_antiquior	????? ????? ????? ????? ????? ????? ????? ????? ????? ????? ????? ????? ????? ????? ????? ????? ????? ????? ????? ????? ????? ????? ????? ????? ????? ????? ????? ????? 2???? ????? ?4100 ?0111 ?0?12 ?1??? 03??0 ????? ????? 01000 ?11?0 2??10 01002 ?0?0? ?00?? ????? 0??2? 11?00 11002 0000? 11010 100?? 1?011 0?101 00001 01100
Eretmosaurus_rugosus	????? ????? ????? ????? ????? ????? ????? ????? ????? ????? ????? ????? ????? ????? ????? ????? ????? ????? ????? ????? ????? ????? ????? ????? ????? ????? ????? ????? {1,_2}???? ????? ?{3,_4}100 110?1 00?12 01000 0?000 111?? 11?0? ??000 0?01? ???1? ????? ?{0,_1}?0? ?0??? ????0 01020 12000 11000 000?? 11021 ?1000 20011 01101 00002 01100
Westphaliasaurus_simonsensii	????? ????? ????? ????? ????? ????? ????? ????? ????? ????? ????? ????? ????? ????? ????? ????? ????? ????? ????? ????? ????? ????? ????? ????? ????? ????? ????? ????? 2???? ????? ???00 11021 ?0??0 010?1 03100 0111? 1?001 0?000 0101? 21110 0120? ?0000 0001? ?1000 0??20 ?2000 1???? ?0001 10021 00011 10011 01101 00011 ?1??1
Seelyosaurus_guilelmiimperatoris	00000 ?00?1 0?02? ????0 ????? ??0?? ???0? ?0011 001?? ??1?1 ?0100 0?0?? 11??? ????? ????? ????? ????? ????? ????? ????? ????? ????? ?10?? 100?1 010?? ????? 10000 1100? 2???? ????? ?3100 ?1221 000?? ?1??? 00?00 ?1200 11001 0{2,_3}100 00110 11010 01201 ?1003 0?1?0 ???30 0?02? ?2000 11000 100?? 11020 ?100? 20011 01100 00112 01101
Microcleidus_tournemirensis	00000 00?12 01021 00??0 01001 00000 00001 01111 00100 10002 00100 0110? 1???{1,_2} 1???? ?000? ????0 112?1 10000 ??00? 0?121 00100 ???20 ????? ????? ????? ????? 11000 11001 2???? ????? 14210 11121 00?20 ?100? 00100 11200 11101 0???? ????? 20110 01202 11013 010?0 10?30 01220 12000 110?? ??0?? 1?020 ?100? 2?011 01101 00012 ?1??1
Microcleidus_brachypterygius	00110 00?11 01021 00??0 01001 00000 00101 01111 00100 10102 00100 0100? ????1 ????? ????? ????? 101?? 100?0 01000 0?121 00000 ???20 ????? ????? ????? ????? ?0000 11001 2???? ????? 23210 11121 ?00?? 1???? 00100 ?1201 1110? 03100 011?0 210?? ?1??? ?2013 0?0?0 1???1 01220 ?10?? 01002 000?? 11021 ?100? 2??11 01001 00111 01101
Microcleidus_homalospondylus	00000 00011 01021 0???0 01002 0?000 ?010? 01111 00100 10102 00100 01??1 11101 10010 20000 1??00 1021? 1?00? ???00 0??21 00100 ???20 01001 ??00? 0???1 02??? 10000 ??001 2???? ????? ?4210 11121 00020 11001 00100 11201 11101 0?100 0011? ?1011 11000 1?01? 01010 1???0 01220 12000 010?2 00000 11021 ?1001 10011 01101 00112 01101
Plesiopterys_wildi	00100 ?0?1? ??00? ????? ??00? ??00? ?1?0? 0???1 0??01 ?0001 00100 0?00? 0?101 01110 20000 10010 10110 ???1? ???00 11?00 ??00? 100?? ?20?? 100?1 000?0 ?2??0 ?00?0 1110? ????? ????0 24200 11121 101?0 01??0 00100 1111? 11000 03000 000?0 1?11? 01201 ??0?? 0???0 10?3? 01020 12?00 1???0 0?000 11020 0101? 2??11 00101 00111 01110
Cryptoclidus_eurymerus	00100 ?0010 ?1011 00??0 01001 01000 01000 00201 00201 00101 10100 00000 010?1 01110 1101? 11101 1111? ?0010 11000 11?00 ?0??? ?000? 02001 100?1 000?0 021?0 20000 11101 21111 101?0 13100 11123 20110 01110 00000 01110 11000 00001 00011 21011 00101 02012 01020 200?1 10021 01101 12010 ?1011 13032 01012 21013 00110 {1,_2}2{0,_1}{0,_1}0 01211
Tricleidus_seeleyi	01100 ????? ??011 010?0 0?001 0?000 ?100? ????? ??{1,_2}01 001?3 00100 0?000 010?0 0?011 1111? ????1 11110 ????? ????0 11200 ?000? 1100? 02011 10001 000?0 021?0 11100 11001 ?11?1 101?0 22100 11123 20110 01110 00100 ?11?0 1100? ????? ????? 11011 00000 02012 01020 2?13? ????? ????? ?210? ?1011 13021 01012 21023 00110 11111 01211
Muraenosaurus_leedsii	00??? ????? 0?011 00??0 01001 ??000 ?10?? ????? ???01 0?0?? ???1? ??0?? ?10?0 0?0?? ??11? ????1 1011? ????? ????? ???0? ????? ????? 02010 10002 000?0 021?0 10100 11001 2?1?1 101?? 14210 11223 20120 01110 00100 1??11 11100 0?200 ?111? ????? ?0??? 0{1,_2}??? ?1?20 20?3? 1012? 021?? 12??? ?1001 23031 11012 21023 00110 01110 01210
Kimmerosaurus_langhami	??1?? 0?1?? 0?0?? ????? ????? 0???? ?10?? 0???? ??201 00000 10200 00000 11101 01020 1101? 10111 1111? ????? ????? ??200 ?0??? ????? 02001 10001 000?0 02??0 ?00?0 1220? ??1?1 001?0 1?000 11??3 ?0110 0111? ??1?0 ????? ????? ????? ????? ????? ????? ????? ????? ????? ????? ????? ????? ????? ????? ????? ????? ????? ????? ?????
Pantosaurus_striatus	????? ????? ????? ????? ????? ????? ????? ????? ????? ????? ????? ????? ????? ????? ????? ????? ????? ????? ????? ????? ????? ????? ????? ????? ????? ????? ????? ????? ????? ????? ?{3,_4}100 111?3 20??0 0???0 00100 ??1?? 11000 0?200 0111? ????? ????? ????? ????? ????0 1001? 02101 1200? ?10?? ??021 0101? ?1?1? 10??? 211?? ?1211
Picrocleidus_beloclis	????? ????? ????? ????? ????? ????? ????? ????? ????? ????? ???0? ???0? 010?{0,_1} 0???? ????? ????1 0012? ????? ????? ????? ????? ????? ????1 100?1 000?? ?2??2 ????? 11??? ??1?1 101?0 24110 11223 20120 01110 00100 111?0 11?0? 0?200 ?1010 01011 00201 02012 01020 201?0 1?12? 02111 2200? ?101? ??021 11012 21011 00100 11111 ?1?10
Tatenectes_laramiensis	????? ??0?? ????? ????? ????? 0???? ??0?? ????1 ??{1,_2}?? ????? ??200 0?000 0???? ????? ????? ????? ????? ????? ????? 11??? ????? 0?1?? ????? ????? ????? ????? ????? 11??? ???01 001?? ??000 11??3 20110 01?10 00100 ?110? 11000 0???? ????? ?1011 ????? ?{1,_2}01? ?1020 101?1 0?110 02101 1210? ?10?? ??021 0101? ?1?2? 001?0 211?? 01??1
Plesiosaurus_mansellii	????? ????? ????? ????? ????? ????? ????? ????? ????? ????? ????? ????? ????? ????? ????? ????? ????? ????? ????? ????? ????? ????? ????? ????? ????? ????? ????? ????? ?1111 101?? 2{3,_4}110 1???3 20??0 0???? ?01?0 1??11 11??? ??101 0011? ?0??? ????? ???2? ?1?20 2???? ????? ????? ????? ????? ????? ????? ????? ????? 2???? ?????
Colymbosaurus_trochanterius	????? ????? ????? ????? ????? ????? ????? ????? ????? ????? ????? ????? ????? ????? ????? ????? ????? ????? ????? ????? ????? ????? ????? 100?1 000?? ????0 ????? ????? ??1?1 110?? 24100 12??3 20?20 0111? ?01?0 1??10 11??0 0?201 0101? ?0??? ????? ???2? ?102? 2???? ????? ????? ?201? ?1011 1?221 01012 21022 10110 2?111 01211
Djupedalia_engeri	????? ?0??? ??0?? ????? ????? ????? ????? ????? ????? ????? ????? ???00 ????? ??0?0 1111? ????? ????? ????? ????? ????? ????? ????? 020?? ????? ????? ????? ?00?0 ??1?? 2011? ??100 ?5100 12113 20120 01110 30100 110?? 1100? ????? ????? ???11 ?0??? 0?0?? 01??? {1,_2}??3? ????? ????? ?2?0? ????? 1?02? 0?012 ?1??? 10110 2???1 ?1211
Spitrasaurus_spp	????? ?0??? ??0?? ????? ????? ????? ????? ????? ????? ????? ????0 ???00 ??101 0???? ????? ????1 ????? ????? ????? ???0? ????? ????? 0201? 100?1 000?? ?2??0 ?00?0 1110? 20111 111?? 25210 12213 20120 01110 30100 110?0 1100? ????? ????? ???11 ?0??? 0?0?? 01??? 2???? ????? ????? ?2?11 ????? 1?02{1,_2} 0?012 ?1??? 10110 2?1?? ?1{1,_2}11
Abyssosaurus_nataliae	????? ????? ????? ????? ????? ????? ????? ????? ????? ????? ????? ????? ????? ????? ????? ????? ????? ????? ????? ????? ????? ????? ????? ????? ????? ????? ????? ????? 2???1 110?? 1{4,_5}100 1???3 20120 0111? ?01?0 1??10 11??0 ??{1,_2}0? ????? ?0010 00010 0??2? ?10?0 ?001? 1?110 1110? ?2?1? ?1??? ?10?? ?10?2 2?0?3 ??110 {0,_2}??10 01211
Umoonasaurus_demoscyllus	00000 10011 2??11 01020 ??00? ?00?? ??0?? ????? ???0? 00222 2?10? ??10? 11??? ?1??1 2?11? 0??0? ?022? ????0 ????? 11122 ?1211 000?? ????? ?0??1 111?? ????? 11110 10?01 ????? ????? ??100 1???? 20?1? ?1010 ??00? 11010 11020 00201 ?00?1 ???1? 01?01 0???? ????? ????0 ????? ????? ?21?? ??011 1?020 01022 210?2 ???1? 0??10 ?1??1
Nichollssaura_borealis	00000 10011 20001 01020 10001 10000 0100? 00001 00100 00122 30101 00100 11??2 11?2? ?0??? 00000 ?0221 11010 11000 11122 ?1311 0000? 01111 10??0 101?1 12??0 2?100 10101 00100 ??200 22100 10013 2011? 010?? 000?? 1102? 101?0 0000? ????? ???10 11002 0???? ????? ????? 2?121 02?01 ?2?{0,_1}0 000?? 1??20 0101? 21012 10110 00111 01110
Leptocleidus_capensis	01000 1?111 2?101 01020 02001 ?0000 ?10?? 0000? ?0100 1022{2,_3} 20101 0?0?? 01??2 1???? ?0??? ????? ?0221 110?0 1?000 11122 ?1211 0001? ????1 110?0 111?? {1,_2}2?11 11110 10101 ????? ????? ?2100 10??3 20?1? 0100? 0?0?0 ????? 1???? ????? ????? ????? ????? ????? ????? ????? ????? ????? ?2??? ?00?? ??0?? ????? ????2 ???1? 0??10 ?1???
Leptocleidus_superstes	??0?0 ??1?1 ?0??? ?10{1,_2}? ????1 ????? ????? ????? ???0? 10222 20101 0?100 01112 1?001 1?01? ????? ?0221 1???? ????? ??122 ??31? ???1? ????? ????? ????? ????? ????? ????? ????? ????? ?{1,_2}0?0 1?013 20110 01000 ??00? 110?1 1102? ??101 1001? 10110 01102 0??1? 10020 0102? ????? ????? ????? ??01? ??020 01012 ?0??? ????? ????? ?????
Cimoliasaurus_valdensis	????? ????? ????? ????? ????? ????? ????? ????? ????? ????? ????? ????? ????? ????? ????? ????? ????? ????? ????? ????? ????? ????? ????? ????? ????? ????? ????? ????? ?1100 ???1? 1{1,_2}100 10023 20?11 01000 00001 ????? 1???? ??101 1000? ????? ????? ????? ????? ????? ????? ????? ????? ?001? ??020 01021 ?0??? ????? 0???? ????1
MIWG	????? ????? ????? ????? ????? ????? ????? ????? ????? ????? ????? ????? ????? ????? ????? ????? ????? ????? ????? ????? ????? ????? ????? ????? ????? ????? ????? ????? ????? ????? ????0 1?01? ?0?1? ?1010 ??00? ?10?? 1102? ????? ????? ??1?? ?1?02 ???1? ?01?1 0?0?? ????? ????? ????? ????? ????? ????? ????? ????? ????? ?????
Brancasaurus_brancai	0010? 00010 0000{0,_1} ?1010 02001 ?0000 0?0?1 000?? ?0101 ?0222 3010? 0?00? 01110 11011 20101 00010 0022? ????0 11000 ???0? ????? ????? 01??? 100?1 110?? ?2??1 21100 111?1 20100 ??200 14100 10023 2012? 01011 00000 11010 11020 00101 ?1011 ???1? 01?02 01?10 ?0?21 0?020 10121 02101 121?? ??011 10020 01022 20032 1?11? ??110 ?1???
GWWU_A3_B2	????? ????? ????? ????? ????? ????? ????? ????? ????? ????? ????? ????? ????? ????? ????? ????? ????? ????? ????? ????? ????? ????? ????? ????? ????? ????? ????? ????? ????? ????? ????0 1?12? 20?20 01111 ?000? 11100 11100 00201 1101? ???1? ????? ????? ?0?21 0???0 10121 02101 021?? ??011 2?020 00022 210?1 ???1? 0???? ????1
Speeton_Clay_plesiosaurian	????? ????? ????? ????? ????? ????? ????? ????? ????? ????? ????? ????? ????? ????? ????? ????? ????? ????? ????? ????? ????? ????? ????? ????? ????? ????? ????? ????? 2???? ????? ??210 10123 20120 01111 00100 11201 11100 0?20? 1111? ?1011 ?1??2 0??1? ?002? ????0 10121 01101 1200? ?0010 21030 01022 ?1021 00110 00111 01?11
Wapuskanectes_betsynichollsae	????? ????? ????? ????? ????? ????? ????? ????? ????? ????? ????? ????? ????? ????? ????? ????? ????? ????? ????? ????? ????? ????? ????? ????? ????? ????? ????? ????? ????? ????? ????? ????? ????? ????? ????? ??1?? 1??0? ????? ????? 2101{0,_1} 2?110 ?1110 110?1 0??3? ????? ????? ?200? ??01? ??030 00022 ????? ????? ????? ????0
Futabasaurus_suzukii	00??0 00?1? 0?00? ?0??0 0?0?2 ?0000 ????? ????? ????? ????? ????1 ????? ????? ????? ????? ????? ????? ????0 11000 0???? ????? ????? ?100? ????? 0???? 0???? 10000 0100? ????? ????? ????1 1?22? 20220 01111 ?010? 11100 11100 0???? ????? ????? ????? ????? ????? ?0131 1?1?? 01?0? 11002 00000 12010 01022 21013 10110 00111 01{1,_2}10
Callawayasaurus_colombiensis	00001 0?0?1 0000{1,_2} ?1010 0?002 0?000 ?10?? ????? ?0101 00002 20101 01000 11110 11?{1,_2}0 2?101 0??1? 00221 1001? ???0? 0???2 ?1100 ???1? 1101{0,_1} ?0??2 0???? ?2??0 10000 11001 2???? ????? ?5210 10223 20220 01111 {0,_1}0100 11121 1110? ????? ????? 20010 0?110 01120 010?1 0?01? ????? ???00 ??0{0,_1}? ?100? 22030 0102? 31012 00?10 {0,_1}0111 ??2?1
Eromangasaurus_carinognathus	00000 0???1 0000? ?1020 0?002 0?000 ??00? 00001 0??1? 10??? ????1 01?0? 11??? ????? ????? ????? ??2?? ????? ????? 0???? ????? ????? ?1011 ????? 010?? ????? {0,_1}0000 11001 ?01?1 101?? 2?210 1???3 ?0??? ????? ??1?0 ????? ????? ????? ????? ????? ????? ????? ????? ????? ????? ????? ????? ????? ????? ????? ????? ????? ????? ?????
Libonectes_morgani	01001 0?011 00002 01020 02002 00000 0?001 10001 00111 0??0? 21??1 11?00 010?0 10?20 20101 0?001 00221 10010 1?00? 0?122 ?1200 ???21 01000 101?2 000?0 02000 10100 0?001 2???1 ????? 1621? 122?3 20?20 0111? ?01?? 1???? ????? ????? ????? 21011 ????? ?1110 0?0?1 00?1? ????? ????? ??00? ?00?? ????? ?10?? ????2 00??0 1?1?? ?????
Hydrotherosaurus_alexandrae	00000 001?? 00002 00{1,_2}10 0?002 ??000 0?001 10001 00111 ????? 2111? 111?? 01??? ????? ????? ????? ????? ????? ????? ????? ????? ????? ?1000 10?1? 01??0 02??? 10000 01001 2???1 ????? 15211 12223 20220 0111? 10100 11100 11100 00201 1?11? 1001{0,_1} 00001 01120 0?02? ????1 10111 01100 1000? 000?? 12010 01012 21013 10110 {0,_1}0111 01211
Edgarosaurus_muddi	10010 1?021 00102 01110 10001 ??0?0 ??001 00001 0?200 10222 00111 01000 110?0 1?02? 2?1?0 ????1 00221 1?01? ????? 10122 ?1300 10020 11000 11011 110?1 20011 {2,_3}1101 11100 ?0101 00000 12100 1?113 20112 01000 00000 0???0 1???? ????? ????? ????? ????? ????? ????? ????? ????? ????? ???00 ?00?? ????0 010?2 ?0?3? 10??0 101?? 01211
Plesiopleurodon_wellesi	00010 0?0?1 00102 ?1120 ?000? ??2?0 ????? ????? ???1? ??222 20101 0?10? 11??? ????? ????? ????? ????? ????? ????? ????? ????? ????? 0001? 11??? 110?1 ????1 {1,_2}0002 10?0? ????? ????? ??100 ?0113 20?12 0100? 0?0?0 ??0?? 110{0,_2}? ??{0,_1}0? ?101? ????? ????? ?2011 0?1?0 1???? ????? ????? ????? ????? ???{2,_3}{0,_1} ?1012 ?1??? ????? ????? ?????
QM_F51291	00010 02011 00112 01120 ?000{1,_2} ??2?0 ??00? ?0101 0??1? ??222 20101 01100 11110 1???? ????? ????1 ?022? ?001? ??00? ??1?2 ?100? ???1? ?001? ????? 1???1 1???? 10001 1020? 11101 000?0 21000 1{0,_1}023 20?12 01001 00010 0100? 1100? 00101 01001 1??1? ????? ?20?1 ????? ????? 20100 12101 12001 10110 11120 01012 21022 10110 00111 01{1,_2}10
Palmulasaurus_quadratus	10010 19021 00102 01110 10001 99090 99001 00001 09200 10222 00111 01000 11090 19029 29190 99991 00221 19019 99999 10122 91300 10020 11000 11011 11091 20011 91101 11100 90101 00000 12100 19113 20112 01000 00000 09990 19999 99999 99999 99999 99999 99999 99999 99999 99999 99999 99900 90099 99990 01092 90939 10990 10199 01211
Pahasapasaurus_haasi	00999 99999 99009 99999 99009 99999 99999 99999 99999 99999 99999 99999 99999 99999 99999 99999 99999 99999 99999 99999 99999 99999 90009 99999 99991 99999 10002 11901 99999 99999 99999 99999 99999 99999 99999 91999 11999 99999 01999 99999 99999 99999 99999 99990 10120 02100 22100 90199 12020 01019 20022 10110 00111 01211
Eopolycotylus_rankini	00020 02929 99009 91110 99009 99099 99009 09109 99919 99999 99991 99999 99990 09099 99999 19991 90291 00099 99909 09129 99200 99999 90099 99999 99991 99999 20002 11101 11191 00999 29100 19993 20999 09999 90999 99999 99999 99999 99999 99999 99999 99999 99999 99999 99999 99999 92100 10199 11120 11009 99912 10990 00111 01910
Polycotylus_latipinnis	00999 99999 99909 99999 99009 99999 99999 99999 99999 99999 99999 99999 99999 99999 99999 99999 99999 99999 99999 99999 99999 99999 90009 99999 99991 19099 10001 10909 99999 99999 99090 19129 29999 91999 99009 01929 11099 99999 99999 09110 09002 02011 19199 91110 10900 92111 32109 90199 19120 01022 21092 99919 99910 01191
Plesiopleurodon_wellesi	99999 99999 99999 99999 99999 99999 99999 99999 99999 99992 99999 99999 99992 99999 99999 09990 99999 99999 99999 99999 99999 99999 99999 11011 11199 90900 99999 11909 99101 00290 12000 11123 20111 01001 01010 01020 11009 99111 01109 00010 00001 02001 10999 91991 10900 11111 32109 90119 99120 01022 21123 10110 20110 91211
Richmond_pliosaur	00010 09091 00102 91120 90009 99290 99999 99999 99919 99222 20101 09109 11999 99999 99999 99999 99999 99999 99999 99999 99999 99999 00019 11999 11091 99991 90002 10909 99999 99999 99100 90113 20912 01009 09090 99099 11099 99909 91019 99999 99999 92011 09190 19999 99999 99999 99999 99999 99999 91012 91999 99999 99999 99999
Manemergus_anguirostris	00010 02011 00112 01120 90009 99290 99009 90101 09919 99222 20101 01100 11110 19999 99999 99991 90229 90019 99009 99192 91009 99919 90019 99999 19991 19999 10001 10209 11101 00090 21000 19023 20912 01001 00010 01009 11009 00101 01001 19919 99999 92091 99999 99999 20100 12101 12001 10110 11120 01012 21022 10110 00111 01910
Dolichorhynchops_tropicensis	00011 02091 00002 01110 10001 99000 19001 99999 99919 90229 29011 19199 91999 99999 99999 99999 99299 99999 99999 99922 99900 99999 00090 19999 11091 99999 10092 11909 09999 99999 92100 19993 20190 09999 00099 91900 11999 99999 99999 99919 99999 99091 09999 99199 99999 99909 19999 99099 99999 99999 99999 99999 99999 99999
Trinacromerum_bentonianum	00120 92099 90002 91110 10009 19000 19001 09999 99910 99929 11011 19109 91999 99999 99999 99999 90131 19919 99909 11122 91200 19009 90009 99999 19991 29099 10092 11909 99999 99999 99100 19993 20992 01909 99919 01920 91900 99999 00099 10110 01002 02011 10129 99991 10111 92111 32909 90999 11120 01029 21033 10110 10110 01219
Dolichorhynchops_bonneri	00020 02191 90002 11110 10001 19000 99909 90101 00219 99193 19111 10999 01990 99991 20109 99999 90131 11919 99999 11122 91300 19009 90019 11999 10991 29991 90002 11200 91101 00090 29000 12993 20192 01000 90090 09999 11999 99919 00099 91110 11209 02010 10020 11011 19110 91119 32999 90999 99199 91092 99933 90990 10110 01211
Dolichorhynchops_osborni	00120 02010 00002 10990 10000 11000 19001 00101 00219 99223 01011 10109 11099 19091 99999 19999 90131 19910 99009 11122 91200 10099 10000 01011 19001 22010 10001 11200 91101 20010 11000 11113 20912 01009 00091 09110 11009 90019 91009 10110 19002 02011 19029 91011 10110 91109 12100 10199 11130 01022 31033 10110 10110 01911
Georgiasaurus_penzensis	00120 02011 00002 01110 10000 11000 19001 00101 00219 99223 11911 10100 11090 11029 20100 19011 00131 11010 01000 11122 91100 10109 10000 11011 10091 20011 10002 11209 01101 00010 21000 10123 20119 01000 00010 01120 11090 00099 91199 10110 10000 02011 10020 11011 10110 12111 32101 00000 10120 01022 11033 10110 10110 01911
Dolichorhynchops_ROM	00129 92990 99009 91110 10009 99090 99909 99999 99999 99999 99999 99999 99999 99999 99999 99991 00991 99999 99909 11999 99209 19199 10099 99999 99999 99999 99999 99909 09999 99999 99099 99999 99999 99999 99999 99999 99999 99999 99999 99999 19999 99999 99999 99999 99999 99999 99999 99999 99999 99999 99999 99999 99999 99999
Dolichorhynchops_herschelensis	00999 99099 99009 91110 99009 99099 99999 99999 99999 99223 99019 99109 99090 11021 10100 10011 00131 19919 99990 11192 91209 19199 90099 99999 99991 29099 10001 11901 01101 00090 29000 11123 20112 01000 00011 01190 01009 99012 01019 99919 11002 09999 99999 91010 99999 99911 92109 99109 99131 01022 91939 10190 10190 01991
Aristonectes_quiriquinensis	0000? ?02?2 ??2?? ????? ????2 ????? ????? ????? ????9 9?3?? ??31? ?0301 11??0 00112 3221? ?1100 ??221 2???? ????? ??000 01211 ???39 02110 11110 00120 02100 ?00?0 0120? 11110 10001 14001 11223 20320 11110 00110 01120 1001? 0?22? ????? 10000 00112 00100 01111 10??1 ????? ????? ?2002 1010? ??130 01012 ?011? 101?0 20111 11210
Aristonectes_parvidens	00??? ???1? ?020? ?1000 ??002 ?00?? ????? ????? 1???9 91??? ???10 ???01 11??0 ????? ????? ????? ????? ??0?? 1?1?? ????? ????? ????? 0210? 11110 00120 02?00 30000 ??2?0 ?1110 10001 1?001 11??3 20?20 1111? 001?0 0???? ????? ???22 0??1? ????? ????? ????? ????? ????? ????? ????? ????? ????? ????? ????? ????? ????? ????? ????0
Morturneria_seymourensis	00001 1?11? 00200 01000 21002 ?0000 1000? ????? ?0200 0?102 120?? ??2?1 11??0 00111 2110? ???0? ????? ??0?? 11100 0?0?? 0???? ????? 021?0 1111? ?0120 02100 30000 01200 ?1111 10001 1?001 1???3 20?20 1111? ?01?0 0???? ????? ????? ????? ????? ????? ????? ????? ????? ????? ????? ????? ????? ????? ????? ????? ????? ????? ?????
Kaiwhekea_katiki	00001 101?2 00001 ?1020 01002 ??020 ??00? ????? 10209 9?203 ?20?0 1?201 11??0 ????? ????? ????? ????? ????? ????? ????0 ????? ????? 0210? 11??? 00120 ????0 30000 ??210 1???? ????? ?4001 11223 20320 11110 00110 01120 10010 0?2?2 ????? ?0000 0?11? ??10? 0??1? ?0??1 ????? ????? ????2 10?00 ?0130 ?1012 2?111 10110 ?0111 11?10
Alexandronectes_zealandiensis	????? ??1?2 ????? ????? ????? ????? ????? ????? ????9 9???2 ??01? ???01 1?090 00011 20101 01100 11??? ????? ????? ??000 01??1 ????? 0???? 111?0 0012? ???00 ??0?? ????? ????? ????? ????? ????? ????? ????? ????? ????? ????? ????? ????? ????? ????? ????? ????? ????? ????? ????? ????? ????? ????? ????? ????? ????? ????? ?????
Tuarangisaurus_keyesi	00101 0?0?0 10012 11120 20002 00020 00101 01101 01019 99203 91111 111?? 01100 112?0 2?00? 0?00? ??221 10??? ????0 091?0 ??30? ?991? 1001? ???1? 1???0 01??0 11000 01000 ?11?0 111?0 1?111 10??3 20120 0111? 3?1?0 ????? ????? ?0??? ????? ????? ????? ????? ????? ????? ????? ????? ????? ????? ????? ????? ????? ????? ????? ?????
CM_Zfr_115	????? ?01?? ????? ????? ????? 0???? ????? ????? ????? ???03 ??11? ?11?? 0?110 0?00? 2?11? ????? 20??? ????? ????? ????? ????? ????? 1??0? 10??0 011?? 0???0 ????? ????? 1???? ????? ?6211 11223 20120 01110 ?0100 11100 11000 0?211 ?0?1? ?0010 00001 0?12? 00021 00191 ????? ???00 ?000? ?0000 1?000 01012 2101? 101?0 001?? 0?210
Thalassomedon_haningtoni	00001 00??1 00002 ?1120 100?2 01020 00001 ?0001 01?1? ??102 21111 1110? 01??0 0???? 2???? ????? ????? ?0??? ????? ????? ????? ????? 010?0 1??12 010?0 021?0 10100 01000 2???? ????? ?6211 11223 20020 01110 10100 11120 11100 00201 10?1? 20011 11111 1012? 00021 11111 11112 02100 10000 00000 20000 01022 31133 10000 20110 10110
AMNH_5835	00011 10??1 00100 ????0 01002 00010 ?000? ?0001 0011? ??101 01111 1110? 01??0 ????1 2101? ?00?? 1???? ?0??? ????? ????? ????? ????? 011?1 1??10 0???0 0?1?0 00100 00000 2???? ????? ?6211 10123 20121 01110 10100 112?0 11100 1???? ????? ?0010 11112 0012? 0002? 11?11 ????? ????? ??00? 0?1?? ????? ???2? ?0?2? ????? ????? ????1
Styxosaurus_snowii	00011 1???1 00100 ????0 01002 000?0 ?000? ?0001 0011? ??101 01111 1110? 01??? ????? ????? ????? ????? ?0??? ????? ????? ????? ????? 011?1 00?10 10100 011?0 00100 00000 2???? ????? ?6211 10??3 20121 01110 10??0 ????? ????? ????? ????? ????? ????? ????? ????? ????? ????? ????? ????? ????? ????? ????? ????? ????? ????? ?????
AMNH_1495	????? ????? ????? ????? ????? ????? ????? ????? ????? ????? ????? ????? ????? ????? ????? ????? ????? ????? ????? ????? ????? ????? ????? ????? ????? ????? ????? ????? ????? ????? ?6211 10123 20121 01110 10100 11200 11100 10012 0011? 0001? 11??2 0012? 0002? 1???1 01910 101?? 12?0? 001?0 11002 01022 20022 10010 1?110 00211
Albertonectes_vanderveldei	????? ????? ????? ????? ????? ????? ????? ????? ????? ????? ????? ????? ????? ????? ????? ????? ????? ????? ????? ????? ????? ????? ????? ????? ????? ????? ????? ????? 21111 101?0 27211 10123 20120 01110 1010? 11100 1?100 1?012 ?0111 1001? 11110 ?0120 00021 1???1 11912 01?01 ?0002 00100 11000 01022 01122 10110 10110 01211
Elasmosaurus_platyurus	????? ????? ???0? ????0 ????? ????? ????? ????? ????? ????? ????? ????? ????? ????? ????? ????? ????? ????? ????? ????? ????? ????? ??1?? ????? ????? ????? 00??0 01?00 2111? ??1?0 27211 10123 20120 01110 10100 11100 11100 11012 ?0110 ????? ????? ????? ????? ????? 11912 01??? ????? ????? ????? ????? ????? ????? ????? ?????
Terminonatator_pointeixensis	00?0? 00?11 0?000 01010 00002 00000 0?001 ??01? ???19 99102 01111 1??0? 0???? ????? ????? 1??0? ????? ????? 000?? ????? ????? ????? 01101 00011 01??0 011?2 10110 01000 2?1?? ????? ?{5,_6,_7}211 10123 20?20 01110 1010? 1110? 1???0 ??012 0011? ????? ????? ????? ????? ????1 11912 01??1 {1,_2}1?0? ?0100 11002 01022 21122 10110 10111 01211
;
end;
